# Supplementary material for: Presence of Systemic Inflammatory Response Syndrome Predicts a Poor Clinical Outcome in Dogs with a Primary Hepatitis
Source: PLoS One. 2016 Jan 25;11(1):e0146560. doi: 10.1371/journal.pone.0146560 (PMC4726575; doi:10.1371/journal.pone.0146560)
Supplement: S1 File — (XLSX) [file pone.0146560.s001.xlsx]

## Sheet: Sheet1
Identifier		Heart Rate	Respiration Rate	WBC (x10⁹/l) 6-15	SIRS Score	Histiological Findings	Diagnosis	Na (139-154mmol/l)	K (3.6-5.6mmol/l)	Cl (99-115mmol/l)	Ca (2.3-3.0mmol/l)	AP (20-60u/l)	ALT (21-102u/l)	Bilirubin (0-6.8u/l)	Fasting bile acids (0-7umol/l)	Acites	Survival Time (days)	Dead/Alive	Cause Of Death (Liver/Non-liver)	Survived 6 weeks (Yes/No)
1		100		7.4		Chronic hepatitis with mixed inflammatory cell population	Chonic Hepatitis	160	4.3	116	2.77	1048	2030	17.4	16.4	NO	2057	Dead	Non-liver	Yes
2	38.2	96	20	18.9	1	Mild chronic active portal hepatitis with porto-portal	Hepatitis	147	4.5	109	2.7	247	92	0.1	3.5	NO	1580	Alive		Yes
						bridging fibrosis
3	37.5	100	60	11.8	2	Mild chronic active portal hepatitis with bridging fibrosis,	Suspect liver disease	148	5	114	2.35	71	176	2.1	15.9	YES	21	Dead	Liver	No
						single cell necrosis and biliary hyperplasia.
4	39.4	72	36	19.4	3	Nodule of hepatic regeneration, mild diffuse degree of	Chronic-active hepatitis, splenic	150	4.1	111	2.23	307	196	4	5.7	NO	1186	Dead	Liver	Yes
						serositis, nodule of splenic fibrosis, moderate, multifocal	fibrosis/scar tissue consistent with Hx
						chronic active hepatitis.
						Bacteriology negative (spleen, liver, peritoneal fluid)
5	38.8	88	20	11.2	0	Chronic active hepatitis which is moderate to severe.	Chronic-active hepatitis		4.5	112	2.64	854	2376	24.1	144.8	NO	1618	Dead	Non-liver	Yes
						No fibrosis present
6	38.4	100	20	8.2	0	Severe multifocal chronic-active fibrosing hepatitis	Chronic-active Fibrosing Hepatitis	139	4.5	113	2.43	990	431	15.7	6.5	NO	20	Dead	Liver	No
							(Emerging disease in young show-type
							English Springer Spaniels)
7	38.2	120	24	7.8	1	Diffuse, severe hepatic fibrosis with nodular hyperplasia,	Juvenile Fibrosis	145	3.7	115	2.32	125	81	2.7	5.6	YES	30	Dead	Liver	No
						Diffuse, severe reactive hyperplasia of LN
8	39.1	112	28	35.6	2	Chronic-active hepatitis with periportal fibrosis and	Chronic-active hepatitis	149	4.9	121	2.32	1448	207	18.8	289.4	NO	3	Dead	Liver	No
						biliary duplication, severe.
10	39	156	60	34.7	3	Chronic fibrosis	Chronic fibrosis	153	4.2	127	2.41	144	108	14.4	51.8	NO	2	Dead	Liver	No
							Chronic end-stage hepatopathy
11	39.2	160	20	15.9	1	Juvenile hepatic cirrhosis with secondary bile duct	Juvenile hepatic cirrhosis									YES	1	Dead	Liver	No
						duplication.
12	38.1	112	30	7.4	1	Liver fibrosis with nodular regeneration (cirrhosis), chronic,	Cirrhosis	146	3.6	119	2.2	948	199	70.5	12.9	NO	6	Dead	Liver	No
						severe
13	38.2	144	32	8.9	2	Chronic, diffuse, severe and fibrosing hepatitis and ductal	Hepatitis, chronic, diffuse, severe and	139	3.8	104	1.94	301	36	36.5	39.2	YES	4	Dead	Liver	No
						hypoplasia	fibrosing ductal hyperplasia
								149	5.6			398	790	115.1	40.9
14	38.1	112	30	11.4	1	Intracellular pigment accumulation with severe periportal	Cirrhosis secondary to										2	Dead	Liver	No
						bridging fibrosis, nodular regeneration, bile duct	copper toxicity. (Suspect breed-related
						hyperplasia and bile stasis (cirrhosis), moderate	Copper toxicity in Bedlington terriers)
						chronic active periportal hepatitis with multifocal		145	3.5	103	1.83	271	190	5.5	57.8
						necrosis and extramedullary erythropoiesis.
15	38.2	162	42	12.7	2	Diffuse, severe macronodular cirrhosis.	Cirrhosis										1	Dead	Liver	No
								154	5.1	122	2.14	292	1643	296.8	105.8
16	38.8	120	54	22	2	Previous Diagnosis: Chronic degenerative hepatopathy and	Moderate, diffuse, chronic-active										60	Dead	Liver	Yes
						hepatocellular necrosis and ascites.	hepatitis with fibrosis and nodular
							regeneration (likely early cirrhosis)
								147	4.1	111	2.42	1387	1282	464.9	209.3
18	38.3	100	32	13.1	1		"End stage" liver, associated with										1	Dead	Liver	No
							hepatic cirrhosis	148	4.4		2.05	6406	848	7.4	95.3
19	37.8	128	40	16.4	4	Severe diffuse chronic periportal hepatits with parenchyma	Macronodular cirrhosis with multiple										1	Dead	Liver	No
						loss, bridging fibrosis, bile duct hyperplasia, bile stasis and	acquired porto systemic shunts and
						single cell necrosis.	ascites.
								147	3.9	115	2.28	214	176	6.3	63.3
20	38.5	140	30			Mild to moderate periportal fibrosis with tortuous bile	Extrahepatic Portosystemic Shunt										142	Dead	Liver	Yes
						ducts, biliary duplication and scant periportal infiltrate of	(Congenital)	147	3.6	108	2.24	555	903	332	121.3
						neutrophils, high degree of mitotic figures in hepatocytes
								151	3.9	121	2.12	256	609	193.9	6.7
22	37.6	100	30	11	2	Mild hepatitis, fibrosis, moderate fatty change	Mild suspected hepatitis, moderate										20	Dead	Liver	No
						Acites (transudate)	fibrosis, mild fatty change,
						Lepto titre- consistent with vaccs./previous exposure, not	Coagulopathy
						active disease
								155	3.8		1.19		335	5
23	38.4	104	80	10.2	1		Acute hepatopathy										384	Dead	Non-liver	Yes
24	38.3	100	15	14.4	0	Chronic degenerative hepatopathy, vacuolar hepatopathy	Hepatopathy										147	Dead	Liver	Yes
						and cholangiohepatitis. No evidence of copper accum.
						with Rhodanine staining.
								151	4.5	115	2.45	478	795	5.7	3
25	37.8	104	28	6.8	2	Marked hepatocellular loss with nodular regeneration,	Chronic active Hepatitis and end stage										47	Dead	Liver	Yes
						vacuolar hepatopathy, biliary hyperplasia and fibrosis	cirrhosis
						(cirrhosis). Moderate, diffuse, chronic active, peri-portal
						hepatitis.
								146	4.8	112	2.33	312	345	84.4	83.1
26	37.9	60	16	4.3	2	Severe, diffuse, chronic-active cholangiohepatitis with	Severe, diffuse, chronic hepatitis with										25	Dead	Liver	No
						marked portal to bridging fibrosis and multifocal single	marked portal to bridging fibrosis
						cell necrosis.
								142	4.5	109	2.61	257	664	1.6	2.5
27	36.9	80	24	21.2	3	Severe, subacute, hepatopathy with marked,	Hepatopathy										3	Dead	Liver	No
						multifocal, centrilobular to midzonal and
						periportal, acute to subacute hepatic necrosis,		147	4.4	111	2.37	1546	3307	330.4	625.2
						hepatocyte drop-out, haemorrhage, histiocytic
						inflammation and bile duct hyperplasia
						US- evidence of acquired PSS
28	38.2	100	25	13.5	1	Severe, diffuse chronic hepatopathy with portal vein	Chronic liver failure.										78	Dead	Liver	Yes
						profile reduction, arteriolar reduplication, biliary	Multiple extrahepatic acquired PSS and
						hyperplasia, oval cell proliferation, and pigment	visceral changes consistent with
						granuloma formation. Moderate, diffuse hepatopathy with	hypertension, Mass in L medial liver	149	4.8	111	2.34	1346	540	85.3	69.6
						with peribiliary fibrosis and mild cholangiohepatitis.	lobe.
						Moderate, diffuse, chronic, lymphoplasmacytic
						cholecystitis in gall bladder.
								148	5.2	114	2.28	856	672	104.7	72.1
								136	5.8	104	2.06	78	331		7.7
29	38.9	110	16	12.2	0	Moderate to severe vacuolar hepatopathy.	Chronic liver failure										231	Dead	Liver	Yes
30	38.1	120	36	13	1	Chronic hepatitis with biliary hyperplasia and bridging	Hepatopathy, Multiple acquired shunts	149	3.9	112	2.14	3510	566	84.2	298.4		2	Dead	Liver	No
						fibrosis.
31	38.2	112	24	17.5	2	Severe, diffuse, chronic-active vacuolar hepatopathy with	Hepatopathy										2	Dead	Liver	No
						canalicular bile stasis.
32	38.8	80	24	8.8	1	Moderate to marked, diffuse, chronic active periportal	Chronic liver failure, Cirrhosis,										215	Dead	Liver	Yes
						hepatitis with hepatocyte loss, biliary hyperplasia,	Hepatic Encephalopathy, suspiscious of										2 (emerg. Referral)
						single cell necrosis, and nodular regeneration.	chronic inflammatory hepatopathy
								143	5	104	2.73	8311	1014	57.3	574.9
								149	4	116	2.09	229	461	10.2	284.1
33	38.3	100	80	12.1	1	Cirrhosis	Hepatopathy										15	Dead	Liver	No
								151	4.1	108	2.75	2352	983	275.2	498.8
34	38.4	84	36	13.75	1	Severe hepatopathy with moderate fibrosis; no specific aetiology	Acute Hepatopathy, Hepatic										576	Alive		Yes
						identified	Encephalopathy	147	4.2	108	2.57	122	438	2.3	41.3
35	38.8	106	22	12.6	1	Chronic, non-suppurative hepatits with mild nodular	Chronic Hepatitis, (DIC) Disseminated										15	Dead	Liver	No
						regeneration.	intravascular coagulation (suspected)
36	38.4	92		9.9		Chronic, active, severe, idiopathic hepatitis.	Hepatitis										2007	Dead	Non-liver	Yes
								150	4.9	114	2.32	1779	2322	36.2	223.3
37	38.8	120	22	22.4	2	Chronic, active,fibrosing, severe, idiopathic Hepatitis.	Idiopathic fibrosing Hepatitis										1000	Dead	Liver	Yes
						Chronic active peritonitis.
								160	3.4	125	2.43	560	1166	265.4	250.6
38	38.8	104	90	8.7	1	Severe, chronic active hepatitis with ongoing and	Chronic Active Hepatitis and Fibrosis										68	Dead	Liver	Yes
						significant fibrosis.	(Breed related?)
								145	5.1	113	2.56	325	700	284.1	105.5
39	38.6	120	24	18.4	2	Moderate chronic hepatitis with mild multifocal fatty	Hepatitis										1190	Dead	Non-liver	Yes
						change
								147	4.6	116	2.74	542	1490	18.3	55.2
40		120	28	8.9		Moderate to severe, subchronic to chronic hepatitis with	Chronic active hepatitis with fibrosis										12	Dead	Liver	No
						early fibrosis and biliary reduction.	and Squamous Cell Carcinoma
								144	4.8	116	2.34	642	11	110.8	98.8
42	38.6	160	25	10.8	2	Severe, multifocal to coalescing chronic (active) hepatitis	Severe, chronic active Hepatitis										65	Dead	Liver	Yes
						with single cell necrosis. No fibrosis.
						Gastric biopsy: Mild, diffuse, chronic gastritis with
						fibroplasia and superficial oedema		145	4.1	111	2.6	600	1140	29.8
43	39.1	180	56	6.1	2	Chronic active hepatitis	Chronic, active Hepatitis										7	Dead	Liver	No
								145	4.4	104	2.66	1027	225	0.8	113.2
44	38	80	30	33.5	2	Severe, multifocal, chronic active cholangiohepatitis	Cholangiohepatitis										4	Dead	Liver	No
						with bridging fibrosis, single cell necrosis and bile stasis.
						Severe inflammatory process.
								148	4.9	109	2.24	600	883	5.3
45	37.8	180	20	23	3	Severe, diffuse, chronic vacuolar hepatopathy, with	Hepatopathy and fibrosis.										2	Dead	Liver	No
						diffuse, dissecting fibrosis.
								148	5.1	112	2.49	830	799	46.6	80
46				10.4		Severe hepatic nodular hyperplasia	Nodular hyperplasia										11	Dead	Liver	No
47				10.5		Severe, chronic, periportal to random, histiocytic and	Hepatopathy
						neutrophilic hepatopathy with marked intracellular		134	4.9	110	2.09	328	132	14	45.2
						accumulation of copper and haemosiderin and severe
						periportal to bridging fibrosis.
48				11.6		Nodular hyperplasia and fibrosis	Fibrosis
								143	4.2	112	2.11	198	194	350.7	71.5
49				10.8		Severe, diffuse, chronic active hepatitis with single cell	Hepatitis
						necrosis, biliary hyperplasia, bridging fibrosis, bile stasis,
						and suspected copper accumulation.
50				9.1		Hepatic lipidosis	Hepatic lipidosis
								133	4.1	97	2.16	233	65	34.2	57.8
51						Moderate diffuse chronic active periportal hepatitis	Hepatitis
						with marked fibrosis and haemosiderosis.
52				12.2		Nodular hyperplasia with associated lipidosis.	Nodular hyperplasia
								142	4.7	110	2.21	589	428	50.2	90.9
53				10.5		Hepatic hyperplastic nodule
								145	4.4	112	2.49	201	775	7.7	4.7
54				9.3		Severe macronodular cirrhosis	Cirrhosis	151	4.5	108	2.41	2501	1347	4.5	79.8
55				17.4		Periportal and centrilobula fibrosis, some nodular	Fibrosis
						hyperplasia.
								149	4.3	117	2.16	300	696	25.8	15.6
								151	4.1	113		1397	160	1
								147	5.1	113	2.28	531	917	26.3	42.7
								152	4.9	108	2.94	436	117	2.3	4.3
								147	3.5	109	1.1	356	421	6.7	6
								147	5.3	117	2.59	73	186	0.2
								144	5	112	2.45	157	74	0.2	4
